# Supplementary material for: Indigenous Australian grass seeds as grains: macrostructure, microstructure and histochemistry
Source: AoB Plants. 2023 Nov 1;15(6):plad071. doi: 10.1093/aobpla/plad071 (PMC10660417; doi:10.1093/aobpla/plad071)
Supplement: plad071_suppl_Supplementary_Data [file plad071_suppl_supplementary_data.xlsx]

## Sheet: Grain length, width and weight
				Grain Length (mm)							Grain Width (mm)						Grain Weight (mg)
		Species:	Button Grass	Mitchell Grass	Native Millet	Weeping Grass			Species:	Button Grass	Mitchell Grass	Native Millet	Weeping Grass		Species:	Button Grass	Mitchell Grass	Native Millet	Weeping Grass
			0.575	1.478	1.24	3.855				0.468	0.75	0.692	0.818			0.25	0.53	0.57	1.8
			0.595	1.057	1.028	3.901				0.47	0.596	0.414	0.648			0.26	0.72	0.58	1.84
			0.6	1.157	1.047	3.578				0.472	0.608	0.46	0.711			0.28	0.76	0.6	1.86
			0.611	1.205	1.117	3.738				0.487	0.645	0.478	0.73			0.28	0.82	0.62	2.05
			0.619	1.331	1.159	3.82				0.503	0.695	0.493	0.73			0.28	0.83	0.66	2.37
			0.626	1.356	1.209	3.775				0.506	0.74	0.51	0.731			0.29	0.84	0.7	2.6
			0.633	1.389	1.257	3.535				0.509	0.747	0.533	0.742			0.29	0.85	0.72	2.68
			0.634	1.414	1.271	3.636				0.515	0.755	0.537	0.755			0.31	0.85	0.74	2.82
			0.663	1.439	1.275	3.522				0.523	0.771	0.537	0.762			0.31	0.87	0.75	2.85
			0.667	1.447	1.318	3.94				0.523	0.782	0.542	0.773			0.32	0.87	0.75	2.91
			0.677	1.484	1.328	3.978				0.528	0.789	0.556	0.814			0.33	1	0.75	3.11
			0.684	1.496	1.331	3.658				0.546	0.795	0.566	0.826			0.34	1.07	0.75	3.33
			0.687	1.504	1.331	3.702				0.55	0.822	0.569	0.828			0.35	1.27	0.76	3.61
			0.691	1.515	1.331	4.129				0.554	0.85	0.575	0.865			0.35	1.29	0.78	4.46
			0.699	1.517	1.358	3.397				0.585	0.863	0.619	0.873			0.36	1.39	0.8	4.93
			0.707	1.518	1.371	3.576				0.625	0.864	0.634	0.937			0.41	1.45	0.83	5.8
			0.74	1.548	1.389	5.141				0.643	0.874	0.64	1.001			0.41	1.47	0.83	5.9
			0.747	1.628	1.401	5.584				0.66	0.884	0.664	1.009			0.44	1.66	0.84	5.98
			0.769	1.688	1.401	5.367				0.671	0.901	0.689	1.022			0.47	1.67	0.9	6.53
			0.783	1.723	1.478	4.99				0.688	0.907	0.702	1.163			0.55	1.8	0.99	6.83
		Mean	0.67035	1.4447	1.282	4.0411			Mean	0.5513	0.7819	0.5705	0.8369		Mean	0.344	1.1005	0.746	3.713
		SD	0.0593263	0.165542	0.119755	0.662277			SD	0.0701323	0.0930347	0.0813359	0.130051		SD	0.0773509	0.368674	0.106741	1.68823
		CV	0.0885005	0.114585	0.0934123	0.163885			CV	0.127213	0.118985	0.142569	0.155397		CV	0.224857	0.335006	0.143085	0.454681
		CV%	8.85005	11.4585	9.34123	16.3885			CV%	12.7213	11.8985	14.2569	15.5397		CV%	22.4857	33.5006	14.3085	45.4681
		Median	0.672	1.481	1.323	3.7975			Median	0.5255	0.7855	0.561	0.816		Median	0.325	0.935	0.75	3.01
